# Supplementary material for: Seed Priming with Magnesium Nitrate Improves Mineral Nutrition and Early Growth of Bambara Groundnut Under Salinity Stress
Source: Plants (Basel). 2026 Feb 16;15(4):626. doi: 10.3390/plants15040626 (PMC12944371; doi:10.3390/plants15040626)
Supplement: Supplementary file 1 [file plants-15-00626-s001.zip]

Archive with 1 entries (1 files):
- plants-4112692-supplementary.pdf
